# Supplementary material for: The Expanding Role of Artificial Intelligence in Companion Animal Care: A Systematic Review
Source: Animals (Basel). 2026 Mar 28;16(7):1035. doi: 10.3390/ani16071035 (PMC13072288; doi:10.3390/ani16071035)
Supplement: Supplementary file 1 [file animals-16-01035-s001.zip]

Archive with 1 entries (1 files):
- animals-4196960-supplementary.pdf
